# Supplementary material for: Reproductive Health Experiences of Females Diagnosed with Young-Onset Colorectal Cancer: A Multi-Method Cross-Sectional Survey
Source: Curr Oncol. 2022 Jan 21;29(2):465–78. doi: 10.3390/curroncol29020042 (PMC8870126; doi:10.3390/curroncol29020042)
Supplement: Supplementary file 1 [file curroncol-29-00042-s001.zip]

Archive with 1 entries (1 files):
- curroncol-1515635-supplementary.pdf
